# Supplementary material for: Trophic ecology in an anchialine cave: A stable isotope study
Source: PLoS One. 2025 Jan 3;20(1):e0315821. doi: 10.1371/journal.pone.0315821 (PMC11698404; doi:10.1371/journal.pone.0315821)
Supplement: S1 Table — Water column physico-chemical variables taken with a multiprobe water-quality sonde for the two seasons. (XLSX) [file pone.0315821.s001.xlsx]

## Sheet: Rainy season cenote Vaca Ha
Zone	depth	temperature	dissolved oxygen	salinity	pH
Cenote	0.532	25.875	3.85	1.46	7.01
Cenote	0.53	25.844	3.77	1.46	7
Cenote	0.53	25.834	3.73	1.46	7
Cenote	0.541	25.821	3.69	1.46	7
Cenote	0.549	25.817	3.69	1.46	7.01
Cenote	0.533	25.812	3.67	1.46	7.01
Cenote	0.523	25.814	3.66	1.46	7.01
Cenote	0.515	25.821	3.67	1.46	7.02
Cenote	0.512	25.819	3.68	1.46	7.02
Cenote	0.52	25.845	3.71	1.46	7.02
Cenote	0.497	25.861	3.75	1.46	7.03
Cenote	0.488	25.87	3.8	1.46	7.03
Cenote	0.504	25.856	3.81	1.46	7.03
Cenote	0.508	25.838	3.74	1.46	7.03
Cenote	0.508	25.861	3.64	1.46	7.04
Cenote	0.482	25.891	3.73	1.46	7.04
Cenote	0.461	25.893	3.71	1.46	7.05
Cenote	0.478	25.9	3.72	1.46	7.05
Cenote	0.486	25.865	3.66	1.46	7.06
Cenote	0.497	25.853	3.64	1.46	7.06
Cenote	0.501	25.834	3.61	1.46	7.06
Cenote	0.501	25.836	3.59	1.46	7.06
Cenote	0.515	25.823	3.58	1.46	7.06
Cenote	0.521	25.819	3.57	1.46	7.06
Cenote	0.519	25.826	3.58	1.46	7.07
Cenote	0.511	25.825	3.59	1.46	7.07
Cenote	0.502	25.827	3.59	1.46	7.07
Cenote	0.507	25.825	3.6	1.46	7.07
Cenote	0.506	25.817	3.59	1.46	7.07
Cenote	0.505	25.829	3.6	1.46	7.08
Cenote	0.517	25.803	3.52	1.46	7.08
Cenote	0.52	25.815	3.55	1.46	7.08
Cenote	0.531	25.813	3.54	1.46	7.08
Cenote	0.533	25.82	3.57	1.46	7.08
Cenote	0.519	25.83	3.57	1.46	7.09
Cenote	0.505	25.831	3.57	1.46	7.09
Cenote	0.472	25.839	3.59	1.46	7.09
Cenote	0.479	25.826	3.56	1.46	7.09
Cenote	0.5	25.817	3.53	1.46	7.09
Cenote	0.515	25.812	3.52	1.46	7.09
Cenote	0.522	25.826	3.53	1.46	7.1
Cenote	1.881	25.817	3.53	1.46	7.1
Cenote	2.366	25.77	3.47	1.46	7.09
Cenote	3.314	25.734	3.37	1.46	7.09
Cenote	4.402	25.697	3.3	1.46	7.08
Cenote	4.884	25.665	3.21	1.47	7.08
Cenote	5.986	25.659	3.19	1.47	7.08
Cenote	6.298	25.658	3.18	1.47	7.08
Cenote	6.694	25.665	3.18	1.47	7.07
Cenote	8.221	25.668	3.19	1.47	7.07
Cenote	8.437	25.676	3.2	1.47	7.07
Cenote	8.791	25.706	3.2	1.47	7.06
Cenote	9.213	25.716	3.2	1.47	7.06
Cenote	9.511	25.718	3.21	1.47	7.06
Cenote	9.614	25.717	3.21	1.47	7.06
Cenote	9.762	25.717	3.2	1.47	7.06
Cenote	9.859	25.717	3.2	1.47	7.06
Cenote	9.648	25.716	3.2	1.47	7.06
Cenote	9.596	25.717	3.2	1.47	7.06
Cenote	9.838	25.717	3.2	1.47	7.06
Cenote	9.822	25.72	3.2	1.47	7.06
Cenote	9.536	25.718	3.2	1.47	7.06
Cenote	9.244	25.717	3.2	1.47	7.06
Cenote	8.989	25.719	3.2	1.47	7.06
Cenote	8.981	25.718	3.2	1.47	7.06
Cenote	8.907	25.716	3.2	1.47	7.06
Cenote	9.762	25.716	3.2	1.47	7.06
Cenote	9.767	25.715	3.2	1.47	7.06
Cave	4.928	25.838	0.8	0.43	7.42
Cave	4.452	26.098	1.18	0.49	7.22
Cave	4.012	26.224	2.29	0.86	7.17
Cave	4.039	26.182	2.62	1.29	7.14
Cave	5.308	25.905	2.75	1.24	7.14
Cave	5.311	25.861	2.8	1.27	7.13
Cave	5.486	25.854	2.92	1.34	7.11
Cave	6.428	25.815	3.01	1.41	7.11
Cave	7.744	25.763	3.02	1.42	7.11
Cave	8.151	25.75	3.03	1.42	7.11
Cave	8.46	25.754	3.06	1.42	7.1
Cave	8.746	25.753	3.09	1.44	7.1
Cave	9.864	25.737	3.12	1.46	7.1
Cave	10.109	25.728	3.14	1.47	7.1
Cave	10.443	25.72	3.14	1.47	7.1
Cave	10.757	25.72	3.14	1.47	7.1
Cave	12.144	25.716	3.13	1.47	7.09
Cave	12.278	25.717	3.14	1.47	7.09
Cave	12.48	25.715	3.13	1.47	7.09
Cave	12.829	25.715	3.12	1.47	7.09
Cave	14.121	25.713	3.11	1.47	7.09
Cave	15.307	25.713	3.11	1.47	7.09
Cave	15.831	25.713	3.11	1.47	7.09
Cave	16.075	25.715	3.11	1.47	7.09
Cave	16.532	25.715	3.11	1.47	7.09
Cave	16.912	25.714	3.11	1.47	7.1
Cave	17.093	25.717	3.11	1.47	7.1
Cave	17.067	25.717	3.11	1.47	7.1
Cave	17.117	25.718	3.11	1.47	7.1
Cave	17.127	25.715	3.1	1.47	7.09
Cave	16.928	25.714	3.1	1.47	7.1
Cave	16.908	25.713	3.11	1.47	7.1
Cave	16.796	25.714	3.11	1.47	7.1
Cave	16.574	25.715	3.11	1.47	7.1
Cave	16.69	25.715	3.11	1.47	7.1
Cave	17.004	25.714	3.1	1.47	7.1
Cave	17.141	25.714	3.1	1.47	7.1
Cave	17.263	25.713	3.1	1.47	7.1
Cave	17.615	25.712	3.1	1.47	7.1
Cave	17.846	25.711	3.1	1.47	7.1
Cave	17.996	25.711	3.1	1.47	7.1
Cave	18.344	25.712	3.1	1.47	7.1
Cave	18.726	25.711	3.1	1.47	7.1
Cave	19.692	25.711	3.1	1.47	7.1
Cave	19.921	25.711	1.7	1.47	7.1
Cave	20.265	25.71	1.6	1.47	6.89
Cave	21.558	25.711	1.4	2.25	7.01
Cave	21.558	25.786	1.25	9.67	7.04
Cave	21.645	25.789	1.17	17.24	7.07
Cave	21.734	25.798	1.13	27.19	7.11
Cave	21.876	25.805	1.11	32.66	7.16
Cave	21.889	25.809	1.09	33.65	7.2
Cave	21.9	25.813	1.08	34.77	7.24
Cave	21.994	25.817	1.07	35.23	7.26
Cave	22.185	25.818	1.07	35.65	7.28
Cave	22.346	25.819	1.06	35.87	7.29
Cave	22.423	25.82	1.05	35.92	7.29
Cave	23.454	25.822	1.06	35.99	7.3
Cave	24.123	25.822	1.05	35.99	7.31
Cave	24.125	25.822	1.05	35.99	7.31

## Sheet: Dry season cenote Vaca Ha
Zone	depth	temperature	dissolved oxygen	salinity	pH
Cenote	0.355	25.886	4.13	1.55	6.96
Cenote	1.462	25.877	4.06	1.55	6.96
Cenote	2.001	25.867	3.94	1.55	6.96
Cenote	2.93	25.882	3.87	1.55	6.96
Cenote	3.288	26.005	3.84	1.55	6.97
Cenote	4.275	26.073	3.81	1.56	6.98
Cenote	4.462	25.947	3.68	1.56	6.98
Cenote	4.625	25.84	3.57	1.56	6.97
Cenote	4.866	25.779	3.53	1.56	6.97
Cenote	5.867	25.762	3.5	1.56	6.97
Cenote	6.033	25.762	3.49	1.56	6.97
Cenote	7.145	25.762	3.47	1.56	6.97
Cenote	7.758	25.76	3.45	1.56	6.97
Cenote	8.047	25.76	3.45	1.56	6.97
Cenote	8.289	25.76	3.41	1.56	6.97
Cenote	8.432	25.762	3.37	1.56	6.97
Cenote	8.75	25.762	3.35	1.56	6.97
Cenote	8.93	25.761	3.34	1.56	6.97
Cenote	9.058	25.762	3.34	1.56	6.97
Cave	9.152	25.724	3.29	1.57	7
Cave	9.349	25.724	3.29	1.57	7
Cave	10.317	25.724	3.29	1.57	7
Cave	10.614	25.724	3.28	1.57	7
Cave	11.678	25.723	3.28	1.57	7
Cave	12.421	25.723	3.28	1.57	7
Cave	13.915	25.723	3.27	1.57	7
Cave	14.425	25.723	3.27	1.57	7
Cave	15.788	25.723	3.27	1.57	7
Cave	16.287	25.723	3.26	1.57	7
Cave	17.402	25.723	3.25	1.57	7
Cave	17.614	25.723	3.24	1.57	7
Cave	17.773	25.723	3.24	1.57	7
Cave	17.863	25.724	3.24	1.57	7
Cave	18.026	25.724	3.24	1.57	7
Cave	18.139	25.723	3.23	1.57	7
Cave	18.179	25.723	3.23	1.57	7
Cave	18.206	25.723	3.23	1.57	7
Cave	18.21	25.724	3.23	1.57	7
Cave	18.298	25.723	3.23	1.57	7
Cave	18.501	25.724	3.23	1.57	7
Cave	18.754	25.723	3.24	1.57	7
Cave	19.02	25.723	3.24	1.57	7
Cave	19.203	25.724	3.24	1.57	7
Cave	19.301	25.723	3.24	1.57	7
Cave	19.353	25.723	3.24	1.57	7
Cave	19.372	25.724	3.24	1.57	7
Cave	19.364	25.724	3.24	1.57	7
Cave	19.354	25.723	3.24	1.57	7
Cave	19.336	25.722	3.24	1.57	7
Cave	19.285	25.722	3.24	1.57	7
Cave	19.168	25.722	3.24	1.57	7
Cave	18.977	25.724	3.24	1.57	7
Cave	18.779	25.723	3.24	1.57	7
Cave	18.7	25.723	3.24	1.57	7
Cave	18.781	25.723	3.23	1.57	7
Cave	18.975	25.724	3.23	1.57	7
Cave	19.22	25.724	3.22	1.57	7
Cave	19.45	25.724	3.22	1.57	7
Cave	19.671	25.724	3.22	1.58	7
Cave	19.89	25.725	3.22	1.58	7
Cave	20.132	25.726	3.22	1.59	7
Cave	20.283	25.726	3.22	1.59	7
Cave	21.331	25.729	3.2	2.25	6.99
Cave	21.347	25.739	3.2	2.85	6.97
Cave	21.356	25.749	3.13	7.3	6.87
Cave	21.375	25.76	2.86	9.67	6.88
Cave	21.348	25.767	2.6	17.24	6.86
Cave	21.368	25.775	2.03	26.39	6.85
Cave	21.515	25.782	1.86	28.48	6.86
Cave	21.67	25.785	1.74	25.43	6.88
Cave	21.734	25.786	1.7	27.19	6.89
Cave	21.708	25.789	1.6	32.66	7.01
Cave	21.818	25.798	1.4	33.65	7.04
Cave	21.994	25.805	1.25	34.77	7.07
Cave	22.185	25.809	1.17	35.23	7.11
Cave	22.346	25.813	1.13	35.65	7.16
Cave	22.423	25.817	1.11	35.87	7.2
Cave	22.508	25.818	1.09	35.92	7.24
Cave	22.536	25.819	1.08	35.99	7.26
Cave	22.52	25.819	1.07	36	7.28
