# Supplementary material for: Trophic ecology in an anchialine cave: A stable isotope study
Source: PLoS One. 2025 Jan 3;20(1):e0315821. doi: 10.1371/journal.pone.0315821 (PMC11698404; doi:10.1371/journal.pone.0315821)
Supplement: S2 Table — Values for δ13C and δ15N of all collected species for the two seasons. (XLSX) [file pone.0315821.s002.xlsx]

## Sheet: Hoja1
Season/study	Specie	d13C	d15N
Durán, 2022 dry season	A. cenotensis	-31.3723	11.2424
		-31.3065	11.12
		-31.8977	11.0253
	C. anops	-32.3698	7.96011
		-32.116	7.47666
		-31.7306	8.14554
		-33.7646	8.50431
		-31.8781	8.24567
		-34.7708	8.70299
	S.cokei	-31.0217	14.8012
		-31.1047	14.5362
	T.mitchelli	-39.5	11.5
		-39.5	11.25
		-38.1	11.48
	T.pearsei	-50.0741	0.846889
		-49.1288	1.51549
		-48.8685	1.78397
	T. cernua	-30.57	11.6775
		-30.4953	11.6578
		-30.5467	11.5897
	X.tulumensis	-30.9499	14.6553
		-30.8766	14.6879
Durán, 2023 rainy season	A.cenotensis	-33.5479	12.96
		-33.46	13.04
	C.anops	-25.1931	11.0619
		-22.6682	9.62772
		-24.0624	10.8579
	S.cokei	-28.925	13.1234
		-28.934	13.5062
		-28.923	-12.9867
		-28.901	-13.0234
	T.mitchelli	-39.4824	6.65033
		-39.5018	7.16966
		-32.3682	10.5271
		-39.6532	8.17455
		-38.1286	8.14556
	T. pearsei	-51.9843	-0.565568
		-55.485	-0.300456
		-52.1959	-0.0913995
	T.cernua	-29.6935	12.8558
		-31.4663	12.7295
		-29.9288	12.4353
	X.tulumernsis	-35.9033	12.4276
		-35.7638	13.0275
		-35.65	12.589
